# Supplementary material for: Performance evaluation of nine reference centers and comparison of DNA extraction protocols for effective surveillance of Leishmania-infected Phlebotomine sand flies: Basis for technical recommendations
Source: PLoS Negl Trop Dis. 2024 Dec 23;18(12):e0012543. doi: 10.1371/journal.pntd.0012543 (PMC11706373; doi:10.1371/journal.pntd.0012543)
Supplement: S1 Table — (XLSX) [file pntd.0012543.s001.xlsx]

## Sheet: Kit_comparison_L.major
Concentration	EZ1 DSP Virus Kit									RSC Blood DNA									QIAamp viral RNA mini kit									RNeasy mini kit									RSC Viral TNA									Allprep DNA/RNA mini kit
101	35.965	37.702	35.505	33.095	33.744	32.818	33.708	34.448	33.716	42.507	38.78	40.137	40.375	43.567	NA	40.699	38.729	40.758	40.57	40.326	39.842	NA	NA	NA	NA	NA	NA	39.762	41.384	40.466	NA	43.433	40.422	NA	42.207	NA	42.28	38.755	NA	NA	NA	NA	NA	NA	NA	40.732	43.099	39.585	39.838
102	35.597	35.957	35.453	30.254	30.295	30.487	28.989	29.128	28.767	33.887	33.721	34.66	37.262	36.177	36.05	34.958	34.976	34.716	37.942	37.47	38.229	42.659	37.999	38.553	34.894	34.453	34.523	39.912	38.789	37.635	41.834	41.63	40.106	37.509	37.59	37.377	43.59	NA	42.619	NA	NA	NA	NA	NA	NA	36.978	35.677	36.661	37.584
103	26.525	26.272	26.414	26.64	26.595	26.595	26.849	26.775	26.727	33.644	32.255	32.323	32.056	32.051	31.623	32.06	32.062	32.591	33.44	34.795	34.222	34.073	32.849	32.933	30.81	30.945	30.839	36.307	35.646	35.154	34.994	34.831	33.998	33.519	33.286	32.921	33.936	33.687	33.973	37.198	36.872	37.871	38.554	41.438	42.577	31.891	32.148	31.987	33.307
104	22.247	22.469	22.327	22.77	22.626	22.667	23.447	23.54	23.724	26.521	26.554	26.58	28.124	28.055	27.933	26.743	27.047	26.974	28.336	28.836	28.595	29.016	29.508	29.183	26.906	27.593	26.977	32.223	31.454	31.501	30.746	30.102	29.75	34.999	33.025	31.274	32.444	31.96	32.268	34.706	33.427	34.115	31.549	31.391	31.098	27.831	27.931	27.961	28.128
105	18.201	17.903	18.021	18.679	18.754	18.772	18.205	18.258	18.185	20.918	20.839	21.101	21.166	21.273	21.188	21.092	21.375	21.672	24.129	24.199	23.765	23	22.909	22.714	22.776	23.003	22.927	27.675	27.766	26.091	26.904	28.831	27.541	NA	NA	NA	21.422	21.395	21.54	21.243	21.22	21.305	21.197	21.259	21.129	23.578	23.617	23.43	27.666
[truncated: 14 more columns]

## Sheet: Kit_comparison_L.infantum
Concentration	EZ1 DSP Virus Kit									RSC Blood DNA									QIAamp viral RNA mini kit									RNeasy mini kit									RSC Viral TNA									Allprep DNA/RNA mini kit
101	33.545	33.809	34.212	37.146	35.764	35.039	35.935	35.457	35.269	39.364	39.737	39.068	38.845	37.168	37.411	38.52	37.834	41.82	43.47	44.039	NA	NA	35.553	NA	NA	NA	NA	39.734	39.633	40.535	41.771	43.016	44.436	NA	NA	NA	NA	NA	NA	NA	43.254	NA	NA	NA	NA	37.93	37.538	37.146	37.104
102	31.116	31.081	31.012	30.931	30.922	31.002	31.781	32.09	32.252	35.051	35.349	35.721	35.55	36.109	35.552	35.887	36.115	35.918	39.574	40.734	40.178	39.436	39.789	39.052	36.466	35.507	36.504	39.16	38.786	38.332	36.321	33.86	35.271	36.973	38.541	37.547	41.505	NA	NA	34.59	36.006	35.633	42.299	39.67	NA	33.298	33.362	33.339	34.575
103	27.113	26.674	27.119	24.79	25.246	25.251	26.925	27.075	26.958	30.85	30.237	30.825	29.858	30.617	30.876	33.638	32.219	34.229	36.407	36.328	36.507	32.331	32.429	32.612	36.275	36.852	36.794	32.028	32.197	30.589	33.094	33.724	32.879	36.911	35.542	35.299	41.982	42.455	41.658	NA	44.035	39.929	42.187	40.132	43.268	30.688	30.575	30.673	30.926
104	22.132	22.278	22.267	22.736	22.705	22.409	21.695	21.851	21.874	27.227	26.541	27.656	26.789	26.479	26.589	27.904	28.572	29.785	30.982	33.444	31.089	28.641	28.525	28.773	31.376	30.422	30.546	27.783	30.143	27.925	32.905	32.493	30.521	29.062	30.193	29.337	30.888	31.568	30.153	35.599	35.094	33.532	32.257	33.775	32.162	26.226	26.576	26.389	26.291
105	17.618	17.81	17.46	17.85	17.813	17.874	17.944	18.096	17.922	20.121	20.274	20.449	20.656	20.656	20.329	20.323	20.085	20.182	21.963	22.108	22.317	22	22.048	22.205	22.315	22.452	22.659	25.979	26.583	26.568	21.149	21.649	23.627	25.171	26.217	24.886	20.025	20.078	20.056	19.874	19.903	19.863	19.992	19.75	20.034	22.731	22.768	22.724	22.234
[truncated: 14 more columns]

## Sheet: EQA L.major
Concentration	Reference center			Center 1			Center 2			Center 3			Center 4 (1)			Center 4 (2)			Center 5			Center 6			Center 7			Center 8
101	33.4	32.97	33.5	37.07	37.92	37.93	NA	43.3	36.66	40.1	40.6	40.9	43.003	41.803	42.424	42.22	42.929	42.577	NA	42.3	NA	38.32	NA	NA	41.53	40	NA	NA	40.12	39.08
102	31.79	31.64	32.7	35.43	36.26	36.57	37.72	38.95	34.43	38.3	39.1	39	35.082	35.748	35.922	36.19	35.815	36.871	43.28	40.68	40.38	34.41	36.13	35.86	36.02	35.55	35.91	32.87	33.66	33.26
103	30.32	30.46	30.16	30.83	31.49	32.5	33.27	32.3	32.98	35.4	35.3	35.2	31.409	32.36	32.385	32.473	32.776	32.628	35.22	35.34	35.48	30.54	30.55	30.6	31.88	31.81	32	30.12	29.86	29.66
104	28.31	28.26	28.53	27.26	27.22	27.71	30.01	29.63	29.08	32.1	31.4	31.3	26.69	27.05	27.345	27.774	28.118	28	31.5	31.59	31.75	28.47	29.1	29.47	40	40.31	34	26.21	26.06	26.35

## Sheet: EQA L.infantum
Concentration	Reference center			Center 1			Center 2			Center 3			Center 4 (1)			Center 4 (2)			Center 5			Center 6			Center 7			Center 8
101	30.82	31.16	31.15	33.7	34.66	34.66	33.36	34.28	32.24	34	33.7	34.1	33.849	34.472	34.561	35.012	35.29	35.292	36.1	36.01	36.65	NA	NA	NA	34.4	35	34.6	32.12	31.72	31.57
102	30.97	31.23	30.804	32.66	33.55	33.23	33.04	32.64	32.44	34.1	34.4	34.1	36.135	36.017	35.738	35.242	35.393	34.826	35.08	34.83	35	32.03	32.86	32.97	35.45	36	35.8	31.49	31.36	31.58
103	28.63	28.96	29.3	29.45	28.81	28.57	29.35	29.05	29.15	31.9	32.1	32	31.816	31.978	31.702	31.732	31.86	30.439	33.07	32.72	32.12	31.4	31.47	30.71	31.8	32.4	32.8	29.79	29.44	29.72
104	27.77	27.5	26.69	29.05	28.81	28.57	32.12	32.01	31.71	29.3	29.1	29.1	27.109	27.463	27.82	26.968	26.682	24.793	29.05	29.47	29.07	28.07	28.17	28.17	26.8	26.6	26	25.82	25.94	25.35

## Sheet: EQA_infected_sand_fly
Center	Cq
Reference center	26.438
	26.276
	26.292
Center 1	25.45
	25.19
	24.77
Center 2	23.48
	23.46
	22.93
Center 3	23.04
	23.08
	22.91
Center 4 (1)	26.472
	27.559
	27.569
Center 4 (2)	27.102
	27.307
	27.099
Center 5	32.7754
	32.5634
	32.5138
Center 6	21.56
	21.39
	21.68
Center 7	41.42
	43.17
	40
Center 8	21.63
	21.51
	21.52

## Sheet: Lyophilisation_assessment
Concentration	L. infantum before lyophilisation						L. infantum after lyophilisation						L. major before lyophilisation						L. major after lyophilisation
101	35.6008	35.1475	35.3169	33.127	33.367	33.219	35.8761	37.5645	NA	32.543	32.083	32.575	36.1687	35.9384	36.342	35.388	34.477	34.98	36.8781	36.8421	38.4701	32.458	32.392	32.287
102	34.7168	30.7195	30.5782	28.332	28.331	28.27	33.8221	34.7953	NA	32.335	31.806	31.858	30.1027	32.8231	32.7889	30.157	29.755	28.206	36.5117	36.207	35.4787	31.925	33.175	32.247
103	26.0122	25.967	26.0585	23.263	23.394	23.376	30.9739	31.0303	NA	29.623	29.821	29.699	29.4222	29.942	29.829	27.14	27.292	27.664	33.056	32.8811	32.7989	29.885	30.256	30.029

## Sheet: Temperature_assessment
Concentration	L. infantum at -20°C			L. infantum at RT for 3 weeks			L. major at -20°C			L. major at RT for 3 weeks
101	32.394	32.804	32.291	32.777	32.447	32.655	33.4	32.97	33.5	32.21	36.426	NA
102	32.418	32.596	31.988	32.673	32.489	32.81	34.578	34.072	34.42	34.989	35.169	34.616
103	30.079	30.154	29.94	30.183	30.461	30.454	31.789	31.581	31.593	31.579	31.6	32.133
104	25.784	25.7	25.751	25.888	25.757	24.927	26.256	27.026	25.866	27.451	27.421	27.587

## Sheet: Inhibitors assessment
Concentration	L. infantum without sand fly									L. infantum with 30 sand flies									L. major without sand fly									L. major with 30 sand flies
102	33.547	33.982	33.028	32.63	32.806	32.517	32.522	33.413	33.137	36.453	36.866	36.933	31.204	31.298	31.165	34.266	34.612	34.504	34.937	35.192	35.614	35.513	34.491	35.522	36.599	34.366	34.969	34.388	34.353	34.357	34.404	34.606	35.145	32.683	32.723	32.486
103	28.867	29.387	29.526	29.593	29.436	29.334	29.167	28.326	29.786	NA	NA	NA	28.368	28.123	28.41	27.073	27.768	27.503	29.315	28.852	29.099	29.354	29.317	29.346	29.355	29.313	28.752	NA	NA	NA	27.501	27.731	27.618	27.585	27.657	27.405
